# Supplementary material for: Semen Microbiome, Male Infertility, and Reproductive Health
Source: Int J Mol Sci. 2025 Feb 9;26(4):1446. doi: 10.3390/ijms26041446 (PMC11854939; doi:10.3390/ijms26041446)
Supplement: Supplementary file 1 [file ijms-26-01446-s001.zip]

Archive with 1 entries (1 files):
- ijms-3463156-supplementary.pdf
